# Supplementary material for: Membrane lipid composition modulates the organization of VDAC1, a mitochondrial gatekeeper
Source: Commun Biol. 2025 Jun 17;8:936. doi: 10.1038/s42003-025-08311-5 (PMC12174345; doi:10.1038/s42003-025-08311-5)
Supplement: Supplementary file 3 — Supplementary Data 1 [file 42003_2025_8311_MOESM3_ESM.xlsx]

## Sheet: Stat
			Dist range	Distance range used to extract protein occurance from RDF
			Av Dist	The average of the previous range
			mean	Average protein occurrence within the specified range from each individual patch (excluding instances where no occurrences were detected) is represented by the red bar in Figure 5.
			std	Standard deviation associated to the mean
			RDF_all	Protein occurrence associated to the whole aggregate (blue bar in figure 5)
			RDF_xxx	Protein occurrence for each individual patch defined by monomer xxx.
			noChol
	Dist range	Av Dist	mean	std	RDF_all	"n": number of observations	RDF_1	RDF_10	RDF_11	RDF_12	RDF_13	RDF_14	RDF_15	RDF_16	RDF_17	RDF_18	RDF_19	RDF_2	RDF_20	RDF_21	RDF_22	RDF_23	RDF_24	RDF_25	RDF_26	RDF_27	RDF_28	RDF_29	RDF_3	RDF_30	RDF_31	RDF_32	RDF_33	RDF_34	RDF_35	RDF_36	RDF_37	RDF_38	RDF_39	RDF_4	RDF_40	RDF_41	RDF_42	RDF_43	RDF_44	RDF_45	RDF_46	RDF_47	RDF_48
0	25-45	35	0.320775	0.117179	0.255814	64	0.4	0	0.25	0	0	0.333333	0.222222	0.181818	0.222222	0.2	0	0.4	0	0.181818	0.181818	0.363636	0.363636	0	0	0.25	0.25	0	0.333333	0.545455	0.428571	0.333333	0.181818	0.444444	0.2	0.545455	0	0.25	0.333333	0.4	0.363636	0.4	0.4	0.285714	0.363636	0.363636	0.285714	0	0.333333
1	47-49	48	0.313156	0.146098	0.186047	46	0	0	0.5	0	0	0.666667	0.333333	0.181818	0.444444	0.6	0.666667	0	0.444444	0.181818	0.363636	0.181818	0.363636	0.25	0	0.25	0.5	0.4	0	0	0.285714	0.333333	0.363636	0	0.4	0	0	0	0.166667	0.4	0.181818	0	0	0	0.181818	0	0	0.25	0
2	51-55	53	0.56531	0.286059	0.534884	73	0	0.285714	0.5	0.444444	0.333333	0	0.444444	1.09091	0.888889	0.2	0	0	0.222222	0.909091	0.909091	1.09091	0.909091	0	0.666667	0.25	0.75	0.4	0	0.909091	0.714286	0.666667	0.181818	0.444444	0.6	0.909091	0.8	0.75	0.333333	0.4	0.181818	0.8	0.4	0.571429	0	0.545455	0.571429	0.5	0.5
3	57-61	59	0.713853	0.320366	0.790698	76	0.8	0.571429	0.75	0.444444	0.333333	0.666667	0.777778	0.545455	0.444444	0.6	0.333333	0.4	0.666667	0.727273	0.363636	0.545455	0.545455	0.75	0	0.5	0.5	0.8	1	0.363636	0.571429	0.666667	0.545455	0.222222	0.6	0.363636	0.8	0	0.5	0.8	0.909091	0	0.8	0	0.909091	0.727273	0	1	0.666667
4	63-67	65	0.854289	0.421131	1	79	0.4	0.285714	0.25	0.666667	1	0.333333	0.222222	0.545455	0.666667	0	0.666667	0	0.666667	0.363636	0.909091	0.545455	0.545455	0.75	1.33333	1.5	0.75	0.8	0.333333	0.363636	0.571429	0.333333	1.27273	2	0.6	0.727273	0.8	1.25	1.66667	0	1.09091	0.4	0.8	1.14286	1.81818	0.545455	0.857143	0.75	1
5	69-79	74	1.18013	0.468526	1.62791	86	0.8	1.71429	1	1.55556	1.33333	1	1.66667	1.09091	0.888889	1.6	1.33333	2	1.33333	1.27273	1.09091	1.27273	1.45455	1.5	0.666667	0.75	1	0.4	1	1.63636	1.57143	1.5	1.09091	0.222222	1	1.81818	0.4	0.75	1	1.6	1.27273	1.6	1.8	1.14286	0.727273	0.909091	1.71429	0.5	1.33333
6	81-85	83	0.334158	0.170634	0.395349	65	0.4	0.571429	0.25	0.222222	0	0	0.333333	0.363636	0.222222	0	0.333333	0.4	0	0.363636	0.181818	0.363636	0.363636	0	0.333333	0.25	0	0.4	0.333333	0.181818	0.428571	0.5	0	0.222222	0.6	0.181818	0.8	0.25	0.166667	0.4	0	0.8	0	0.571429	0.181818	0.727273	0.571429	0.75	0.166667
						0
						0
			5%_chol			0
		Dist	mean	std	RDF_all	0	RDF_1	RDF_10	RDF_103	RDF_107	RDF_108	RDF_11	RDF_112	RDF_115	RDF_117	RDF_118	RDF_124	RDF_125	RDF_128	RDF_129	RDF_13	RDF_131	RDF_132	RDF_136	RDF_140	RDF_142	RDF_143	RDF_145	RDF_146	RDF_147	RDF_15	RDF_158	RDF_159	RDF_160	RDF_161	RDF_162	RDF_164	RDF_167	RDF_17	RDF_170	RDF_171	RDF_172	RDF_174	RDF_176	RDF_18	RDF_183	RDF_185	RDF_187	RDF_191
0		35			0	0	0	0	0	0	0	0	0	0	0	0	0	0	0	0	0	0	0	0	0	0	0	0	0	0	0	0	0	0	0	0	0	0	0	0	0	0	0	0	0	0	0	0	0
1		48			0	0	0	0	0	0	0	0	0	0	0	0	0	0	0	0	0	0	0	0	0	0	0	0	0	0	0	0	0	0	0	0	0	0	0	0	0	0	0	0	0	0	0	0	0
2		53	0.0727406	0.0154177	0.0316206	43	0.0869565	0.0606061	0.0645161	0.111111	0	0	0.0833333	0	0.0769231	0.0769231	0	0	0	0.0769231	0	0	0	0.0666667	0.08	0	0	0	0	0	0.0625	0	0	0	0.0714286	0	0	0.0869565	0.0512821	0	0	0	0	0	0	0.0689655	0.0909091	0.0571429	0.0555556
3		59	0.128033	0.0710853	0.0632411	46	0	0	0.0645161	0.333333	0.0540541	0.148148	0	0	0	0	0.162162	0	0.125	0.307692	0	0.08	0	0.0666667	0	0	0.125	0.0689655	0	0	0.0625	0	0	0.125	0	0.0625	0	0	0.102564	0.121212	0	0	0	0	0.0769231	0.0689655	0	0.0571429	0.0555556
4		65	0.139664	0.0667651	0.0632411	48	0.173913	0.0606061	0.193548	0	0.108108	0	0.0833333	0	0.230769	0.230769	0	0.0689655	0.125	0	0	0	0	0.2	0	0	0.125	0.0689655	0	0	0.0625	0	0	0.125	0.0714286	0.125	0	0.26087	0.0512821	0	0.1	0	0	0	0	0.206897	0	0.171429	0.166667
5		74	0.312085	0.169205	0.300395	94	0.521739	0.424242	0.258065	0.111111	0.324324	0.0740741	0.166667	0.105263	0.307692	0.384615	0.432432	0.482759	0.125	0.0769231	0.416667	0.32	0.166667	0.266667	0.48	0.296296	0.125	0.275862	0.117647	0	0.25	0.0909091	0.26087	0.125	0.0714286	0.1875	0.133333	0.347826	0.153846	0.484848	0.1	0.25	0.592593	0.2	0.0769231	0.344828	0.272727	0.285714	0.222222
6		83	0.144502	0.071151	0.0948617	69	0.0869565	0.181818	0	0	0.216216	0.0740741	0	0.105263	0	0	0.0540541	0.206897	0.125	0	0.166667	0.08	0.166667	0	0.08	0	0.125	0.0689655	0.117647	0	0	0.0909091	0	0.125	0	0.25	0.133333	0	0.0512821	0.0606061	0	0	0.222222	0.2	0.0769231	0	0	0.228571	0.222222
						0
						0
			7.5%_chol			0
		Dist	mean	std	RDF_all	0	RDF_100	RDF_102	RDF_103	RDF_104	RDF_106	RDF_11	RDF_110	RDF_113	RDF_117	RDF_118	RDF_126	RDF_128	RDF_129	RDF_130	RDF_135	RDF_139	RDF_140	RDF_15	RDF_151	RDF_152	RDF_153	RDF_155	RDF_157	RDF_159	RDF_161	RDF_163	RDF_164	RDF_165	RDF_168	RDF_173	RDF_177	RDF_18	RDF_180	RDF_182	RDF_184	RDF_189	RDF_19	RDF_197	RDF_198	RDF_199	RDF_200	RDF_204	RDF_207
0		35	0.717995	0.308414	0.662614	84	1.25	0.5	0.285714	1	0.666667	0.6	0.666667	0.666667	0.8	0.75	0.5	0.25	0	0.5	0.666667	0.333333	0.857143	0.909091	1	0	0.8	0.727273	1	0.75	0.727273	0.571429	0.571429	1	0.8	0.5	0.75	0	0	0.545455	0.571429	0.5	0	0	0	0.5	0.571429	0.888889	0
1		48	0.390476	0.193674	0.218845	55	0	0	0	0.2	0	0	0.444444	0.333333	0.2	0.25	0	0	0	0	0	0.333333	0.285714	0	0.5	0	0	0	0.25	0.25	0.181818	0.285714	0.285714	0	0	0.25	0	0.8	0.222222	0	0	0	0.8	0	0	1	0.571429	0.222222	0
2		53	0.520032	0.29975	0.449848	73	1	1	1.14286	0.4	0	0.2	0.666667	0.666667	0.6	0.5	0	0.25	0.5	0.25	0.333333	0.333333	0.571429	0.181818	0	0	0.4	0.545455	0.25	0.5	0.363636	0	0	0	0.4	0	0.5	0	0	0.363636	0.285714	0.25	0	0	0	0	0	0.222222	0.222222
3		59	0.411814	0.158919	0.352584	70	0	0	0	0.2	0	0.2	0	0	0.4	0.5	0.5	0	0	0.25	0.333333	0	0	0.545455	0.5	0	0.2	0.363636	0	0.25	0.545455	0.857143	0.571429	0.333333	0.4	0.5	0.25	0.8	0.444444	0.545455	0.571429	0.25	0.4	0	0	0	0	0.444444	0.666667
4		65	0.562499	0.323285	0.577508	85	0	0	0	0.6	1	0.6	0.666667	1	0.4	0.25	0.5	0.5	0.5	0.5	0.333333	0.333333	0.285714	0.545455	0.5	2	0.4	0.545455	0.5	0.5	0.363636	0.571429	0.571429	0.666667	0	0.25	0.25	0.8	0.666667	0.545455	0	0.5	1.2	0	0	1.5	0.857143	0.888889	0.666667
5		74	0.916748	0.410739	1.09422	89	0.5	1	0.285714	0.8	1	0.6	0.888889	0.333333	1.2	0.75	0	1	1	0.25	0.666667	1	0.857143	0.909091	0	0	1.6	1.09091	1.5	0.25	0.363636	0	0	0	0.8	0.75	0.75	0	0.888889	1.27273	0.571429	1	0	2	2	0.5	0.571429	0.666667	0.444444
6		83	0.561749	0.312946	0.613982	78	0.25	0	0.285714	1	0.333333	0.2	0.888889	0.666667	0.2	0	0	0.25	0	0.25	0.666667	0	0.285714	0.363636	0	0	0.4	0	0.25	0.5	0.545455	0.857143	0.857143	0.333333	0	0.5	0	0	0.444444	0.545455	0.285714	0.75	0	0	0	0	0.285714	0.222222	1.11111
						0
						0
			10%_chol			0
		Dist	mean	std	RDF_all	0	RDF_101	RDF_104	RDF_105	RDF_107	RDF_110	RDF_113	RDF_119	RDF_126	RDF_129	RDF_130	RDF_131	RDF_135	RDF_136	RDF_138	RDF_14	RDF_140	RDF_142	RDF_146	RDF_150	RDF_151	RDF_153	RDF_156	RDF_158	RDF_16	RDF_164	RDF_166	RDF_173	RDF_175	RDF_179	RDF_181	RDF_187	RDF_198	RDF_2	RDF_204	RDF_210	RDF_213	RDF_220	RDF_223	RDF_229	RDF_231	RDF_232	RDF_234	RDF_235
0		35	1.1005	0.331063	1.28141	99	1.11111	0.714286	0.705882	1	1.5	0.6	0.714286	1.4	1.84615	1.5	0.8	1.45455	1.36842	0.947368	0.631579	1.2381	1.2381	1.33333	1.63636	1.66667	0.444444	0.888889	0.857143	1.4	0.941176	1.15789	1.36842	1.2381	0.736842	0.714286	0.923077	0.823529	0.888889	1	0.625	0.875	0.947368	0.777778	1.14286	0.842105	1.2	0.941176	1.57895
1		48	0.456075	0.200858	0.562814	97	0.222222	0.571429	0.823529	0.8	0.25	0.4	0.428571	0.5	0.307692	0.333333	0.133333	0.454545	0.526316	0.315789	0.526316	0.380952	0.47619	0.444444	0.454545	0.833333	0.222222	0.555556	0.285714	1	0.352941	0.421053	0.631579	0.380952	0.315789	0.571429	0.615385	0.470588	0.333333	0.285714	0.125	0.25	0.526316	0.444444	0.571429	0.631579	0.5	0.235294	0.842105
2		53	0.761964	0.2714	0.934673	99	0.555556	0.285714	0.588235	1	0.25	1.2	0.285714	0.9	0.307692	0.666667	0.666667	0.636364	1.05263	0.842105	0.526316	0.47619	0.857143	0.666667	1	0.333333	0.666667	0.666667	0.571429	0.9	0.823529	0.631579	0.736842	0.952381	1.47368	1.14286	1.23077	0.823529	0.555556	0.428571	0.5	0.625	0.631579	0.888889	1.04762	0.631579	1	0.588235	1.05263
3		59	0.848183	0.325512	1.0603	97	1.22222	0.714286	0.823529	0.4	0	0.4	0.571429	0.9	0.769231	0.666667	0.666667	1.18182	0.842105	0.421053	1.15789	1.61905	1.2381	0.888889	0.818182	0.333333	1.11111	0.444444	1	0.6	0.823529	0.526316	0.631579	1.04762	1.05263	0.714286	0.615385	0.823529	1	0.428571	1	0.75	0.736842	0.444444	0.857143	1.36842	1.3	0.823529	0.736842
4		65	0.726458	0.251417	0.974874	99	0.555556	0.714286	0.235294	0.6	1	0.4	1	0.7	0.615385	1.33333	0.8	0.636364	0.947368	0.631579	0.736842	0.761905	0.666667	0.666667	0.909091	0.5	0.222222	1	0.571429	0.3	0.705882	0.842105	0.631579	1.04762	0.526316	0.857143	0.769231	0.705882	1	1.14286	1.375	1.125	1.15789	0.777778	0.666667	0.736842	0.6	0.941176	0.842105
5		74	1.2586	0.321071	1.77889	99	1.11111	1.14286	1.52941	0.6	1.75	1.2	1.57143	1	1.53846	1.33333	1.46667	1.36364	0.947368	2.10526	1.26316	0.952381	1.14286	1.55556	1.18182	1.5	0.666667	1.66667	1.28571	1.4	1.29412	2	1.89474	1.42857	1.05263	1	1.23077	1.17647	1.33333	1.42857	1	1.125	1.26316	1.44444	1.04762	1.05263	1	1.05882	1.05263
6		83	0.665723	0.27729	1.00503	98	1	1	0.588235	1	0	0.4	0.714286	1.1	0.769231	0.333333	0.133333	1.27273	1.05263	0.210526	0.842105	0.761905	0.857143	0.555556	0.818182	0.333333	0.666667	0.555556	0.428571	0.4	0.705882	0.421053	0.842105	0.571429	0.842105	0.857143	0.769231	0.588235	0.444444	0.714286	1	0.75	0.421053	0.555556	1.42857	0.842105	1.1	0.705882	0.631579
[truncated: 57 more columns]
